# Supplementary material for: Effects of Absorption Kinetics on the Catabolism of Melatonin Released from CAP-Coated Mesoporous Silica Drug Delivery Vehicles
Source: Pharmaceutics. 2021 Sep 9;13(9):1436. doi: 10.3390/pharmaceutics13091436 (PMC8464897; doi:10.3390/pharmaceutics13091436)
Supplement: Supplementary file 1 [file pharmaceutics-13-01436-s001.zip]

Archive with 1 entries (1 files):
- pharmaceutics-1364054-supplementary.pdf
